# Supplementary material for: Comparison of uridine and N1-methylpseudouridine mRNA platforms in development of an Andes virus vaccine
Source: Nat Commun. 2024 Jul 30;15:6421. doi: 10.1038/s41467-024-50774-3 (PMC11289437; doi:10.1038/s41467-024-50774-3)
Supplement: Supplementary file 4 — Supplementary Data 1 [file 41467_2024_50774_MOESM4_ESM.xlsx]

## Sheet: Sheet1
Supplemental Data 1. Numbers of clonal families overlapping between individual mice.
		U-mRNA mice				m1Ψ-mRNA mice				GPC mice				Empty LNP mice
		u1	u2	u3	u4	p1	p2	p3	p4	g1	g2	g3	g4	n1	n2	n3	n4
U-mRNA mice	u1	1300	35	17	10	21	25	25	25	6	5	9	8	5	3	2	9
	u2	35	1942	91	22	18	18	23	21	3	7	5	8	8	4	4	8
	u3	17	91	2395	116	18	27	29	20	6	11	11	17	9	2	8	10
	u4	10	22	116	2057	10	16	14	13	4	5	6	12	8	3	10	9
m1Ψ-mRNA mice	p1	21	18	18	10	1907	116	49	35	4	10	17	12	8	2	10	10
	p2	25	18	27	16	116	2071	101	29	8	17	18	15	8	5	17	13		# Clones
	p3	25	23	29	14	49	101	2133	46	12	10	22	16	13	6	4	10		117
	p4	25	21	20	13	35	29	46	2040	6	10	16	15	10	4	6	10		58.5
GPC mice	g1	6	3	6	4	4	8	12	6	586	37	15	18	1	0	3	2		29.25
	g2	5	7	11	5	10	17	10	10	37	1245	41	32	5	0	6	9		14.625
	g3	9	5	11	6	17	18	22	16	15	41	1434	117	9	4	4	7		0
	g4	8	8	17	12	12	15	16	15	18	32	117	1699	4	1	7	7
Empty LNP mice	n1	5	8	9	8	8	8	13	10	1	5	9	4	962	4	3	6
	n2	3	4	2	3	2	5	6	4	0	0	4	1	4	625	2	4
	n3	2	4	8	10	10	17	4	6	3	6	4	7	3	2	918	5
	n4	9	8	10	9	10	13	10	10	2	9	7	7	6	4	5	1314
