# Supplementary material for: Comparison of uridine and N1-methylpseudouridine mRNA platforms in development of an Andes virus vaccine
Source: Nat Commun. 2024 Jul 30;15:6421. doi: 10.1038/s41467-024-50774-3 (PMC11289437; doi:10.1038/s41467-024-50774-3)
Supplement: Supplementary file 5 — Supplementary Data 2 [file 41467_2024_50774_MOESM5_ESM.xlsx]

## Sheet: Filtering
Treatment	Repeat	scRNA-seq counts	VDJ counts	Overlapping GEX/VDJ	n_genes < 5000	% counts MT < 5	Final
U-mRNA	1	3624	2766	2547	2508	2431	2431
U-mRNA	2	5695	4322	3818	3709	3616	3616
U-mRNA	3	6399	5038	4446	4362	4267	4267
U-mRNA	4	5230	3912	3526	3388	3323	3323
m1Ψ-mRNA	1	6167	4493	4090	3973	3881	3881
m1Ψ-mRNA	2	6606	4584	4225	4063	3940	3940
m1Ψ-mRNA	3	6561	4397	4001	3917	3829	3829
m1Ψ-mRNA	4	7409	4893	4499	4451	4367	4367
Empty LNP	1	4754	993	823	822	807	807
Empty LNP	2	3637	611	543	543	532	532
Empty LNP	3	4754	906	4	4	4	4
Empty LNP	4	6092	1254	1093	1090	1072	1072
GPC	1	2410	1865	1646	1624	1610	1610
GPC	2	4171	3439	2978	2926	2900	2900
GPC	3	4945	3741	3191	3118	3081	3081
GPC	4	4731	3701	3212	3163	3150	3150

## Sheet: VDJ CellRanger
Treatment	Mean Read Pairs per Cell	Number of Read Pairs	Valid Barcodes	Reads Mapped to Any V(D)J Gene	Reads Mapped to IGH	Reads Mapped to IGK	Reads Mapped to IGL	Fraction Reads in Cells	Median IGH UMIs per Cell	Median IGK UMIs per Cell	Median IGL UMIs per Cell	Cells With Productive V-J Spanning Pair	Cells With Productive V-J Spanning (IGK, IGH) Pair	Cells With Productive V-J Spanning (IGL, IGH) Pair
U-mRNA	19786	64640444	0.964	0.866	0.335	0.398	0.133	0.882	20	51	30	0.869	0.857	0.014
U-mRNA	12190	62264274	0.969	0.881	0.314	0.404	0.164	0.875	30	87	72	0.863	0.837	0.028
U-mRNA	9298	54830397	0.966	0.887	0.327	0.406	0.155	0.883	33	80	61	0.871	0.845	0.029
U-mRNA	13755	64894249	0.967	0.863	0.326	0.392	0.144	0.898	31	82	76	0.873	0.857	0.02
m1Ψ-mRNA	13014	70314136	0.968	0.883	0.341	0.395	0.147	0.888	33	81	53	0.85	0.835	0.017
m1Ψ-mRNA	9357	51437556	0.971	0.9	0.329	0.404	0.167	0.874	31	77	56.5	0.868	0.847	0.023
m1Ψ-mRNA	9690	52083186	0.967	0.897	0.306	0.427	0.164	0.873	28	75	47	0.854	0.834	0.022
m1Ψ-mRNA	9101	53761702	0.967	0.894	0.306	0.407	0.18	0.86	26	68	46	0.844	0.824	0.022
Empty LNP	53532	60330186	0.939	0.694	0.216	0.316	0.162	0.654	10	23	17	0.887	0.853	0.037
Empty LNP	71389	50472017	0.939	0.703	0.221	0.306	0.175	0.617	11	25	16.5	0.887	0.847	0.041
Empty LNP	51192	53751715	0.95	0.781	0.243	0.349	0.189	0.681	10	25	21	0.868	0.831	0.039
Empty LNP	36837	54186559	0.943	0.756	0.235	0.305	0.216	0.668	12	25	19	0.876	0.85	0.032
GPC	28237	63279087	0.967	0.81	0.276	0.432	0.101	0.883	16	44	32	0.848	0.84	0.009
GPC	15458	61134742	0.966	0.84	0.268	0.425	0.147	0.875	16	49	45	0.874	0.864	0.014
GPC	12360	53677561	0.965	0.837	0.26	0.452	0.125	0.81	19	64	40	0.852	0.842	0.013
GPC	12340	53271744	0.971	0.886	0.297	0.449	0.14	0.87	17	49	41	0.864	0.856	0.011

## Sheet: GEX CellRanger
Treatment	Mean Reads per Cell	Median Genes per Cell	Number of Reads	Valid Barcodes	Sequencing Saturation	Reads Mapped to Genome	Reads Mapped Confidently to Genome	Reads Mapped Confidently to Intergenic Regions	Reads Mapped Confidently to Intronic Regions	Reads Mapped Confidently to Exonic Regions	Reads Mapped Confidently to Transcriptome	Reads Mapped Antisense to Gene	Fraction Reads in Cells	Total Genes Detected	Median UMI Counts per Cell
U-mRNA	74684	2637	270656474	0.917	0.79	0.807	0.761	0.06	0.059	0.643	0.63	0.067	0.915	19022	7462
U-mRNA	35080	2831	199745216	0.929	0.545	0.897	0.85	0.054	0.058	0.738	0.722	0.068	0.944	19231	8723
U-mRNA	30523	2755	195346833	0.925	0.53	0.912	0.864	0.055	0.064	0.744	0.729	0.074	0.946	19326	8255
U-mRNA	64323	3041	336411833	0.92	0.719	0.867	0.823	0.052	0.055	0.716	0.699	0.066	0.949	19604	9979
m1Ψ-mRNA	41013	2939	252925526	0.921	0.592	0.852	0.803	0.06	0.067	0.676	0.669	0.071	0.94	19647	8801
m1Ψ-mRNA	50703	2954	335097282	0.927	0.681	0.881	0.833	0.058	0.062	0.712	0.701	0.069	0.948	19894	9060
m1Ψ-mRNA	37692	2729	247299149	0.921	0.578	0.838	0.786	0.061	0.071	0.654	0.655	0.067	0.919	19497	8042
m1Ψ-mRNA	26183	2352	196610223	0.913	0.498	0.839	0.782	0.067	0.084	0.632	0.645	0.067	0.898	19396	6326
Empty LNP	29091	1582	138297085	0.935	0.78	0.902	0.859	0.042	0.074	0.743	0.716	0.094	0.944	19429	3602
Empty LNP	38604	1584	140404426	0.937	0.838	0.921	0.876	0.046	0.073	0.757	0.731	0.091	0.935	18889	3590
Empty LNP	29091	1582	138297085	0.935	0.78	0.902	0.859	0.042	0.074	0.743	0.716	0.094	0.944	19429	3602
Empty LNP	29177	1750	177747548	0.932	0.739	0.909	0.855	0.05	0.082	0.723	0.703	0.095	0.933	20465	4115
GPC	58154	2330	140150252	0.935	0.811	0.886	0.851	0.03	0.067	0.754	0.723	0.092	0.94	17886	6112
GPC	33179	2409	138391101	0.94	0.638	0.884	0.847	0.03	0.064	0.753	0.723	0.089	0.944	18651	6314
GPC	25391	2500	125556618	0.941	0.514	0.921	0.883	0.03	0.065	0.788	0.755	0.093	0.943	18576	6574
GPC	31027	2394	146787814	0.939	0.64	0.896	0.861	0.03	0.064	0.767	0.741	0.085	0.952	18495	6133
