# Supplementary material for: Comparison of uridine and N1-methylpseudouridine mRNA platforms in development of an Andes virus vaccine
Source: Nat Commun. 2024 Jul 30;15:6421. doi: 10.1038/s41467-024-50774-3 (PMC11289437; doi:10.1038/s41467-024-50774-3)
Supplement: Supplementary file 7 — Source Data [file 41467_2024_50774_MOESM7_ESM.xlsx]

## Sheet: Fig_1B
	Fig 1B (1)
		Mock	U-mRNA	Pseudo-mRNA
		0.31	38	52.8
		0.17	47.3	54.9
		0.037	44.5	57.5
	Fig 1B(2)
		Mock	U-mRNA	Pseudo-mRNA
		9886	48070	77432
		8324	62105	91295
		6483	54733	92781

## Sheet: Fig 1D
A549 cells mock				A549 cells mRNA-U				A549 cells mRNA-Ψ				THP1 cells mock				THP1 cells mRNA-U				THP1 cells mRNA-Ψ
Well Position	Sample Name	CT		Well Position	Sample Name	CT		Well Position	Sample Name	CT		Well Position	Sample Name	CT		Well Position	Sample Name	CT		Well Position	Sample Name	CT
A1	18S	17.3228		A1	18S	Undetermined		A1	18S	14.5454		A4	TNFA	33.6027		A1	18s	18.2778		A1	18s	17.5928
A2	GAPDH	20.9322		A2	GAPDH	14.8408		A2	GAPDH	20.7033		A8	TNFA	34.1947		A2	GAPDH	25.6953		A2	GAPDH	25.8553
A3	HPRT	26.7899		A3	HPRT	12.204		A3	HPRT	26.415		A12	TNFA	33.5017		A3	IFNA1	Undetermined		A3	IFNA1	Undetermined
A4	GUSB	28.5633		A4	GUSB	33.0748		A4	GUSB	28.5554		B1	DDX58	32.7082		A4	IFNA2	38.0368		A4	IFNA2	39.3261
A5	18S	16.2874		A5	18S	4.18919		A5	18S	14.2176		B2	BST2	28.9709		A5	18s	17.29		A5	18s	18.7477
A6	GAPDH	20.7332		A6	GAPDH	38.1873		A6	GAPDH	21.3989		B3	IFIH1	29.9771		A6	GAPDH	25.6943		A6	GAPDH	26.5369
A7	HPRT	26.757		A7	HPRT	27.8674		A7	HPRT	26.9244		B4	TRAFD1	29.081		A7	IFNA1	Undetermined		A7	IFNA1	Undetermined
A8	GUSB	28.3824		A8	GUSB	Undetermined		A8	GUSB	28.9391		B5	DDX58	31.849		A8	IFNA2	Undetermined		A8	IFNA2	Undetermined
A9	18S	18.3939		A9	18S	25.4315		A9	18S	13.9291		B6	BST2	28.8851		A9	18s	17.6605		A9	18s	18.164
A10	GAPDH	21.4811		A10	GAPDH	Undetermined		A10	GAPDH	18.7236		B7	IFIH1	30.3132		A10	GAPDH	25.7533		A10	GAPDH	26.1961
A11	HPRT	27.1308		A11	HPRT	15.3716		A11	HPRT	25.7666		B8	TRAFD1	28.8709		A11	IFNA1	Undetermined		A11	IFNA1	Undetermined
A12	GUSB	29.0236		A12	GUSB	12.758		A12	GUSB	28.8759		B9	DDX58	32.406		A12	IFNA2	Undetermined		A12	IFNA2	Undetermined
B1	IFNB1	37.4846		B1	IFNB1	Undetermined		B1	IFNB1	38.6319		B10	BST2	28.7637		B1	IFNB	32.9195		B1	IFNB	38.2881
B2	IFNL4	Undetermined		B2	IFNL4	Undetermined		B2	IFNL4	Undetermined		B11	IFIH1	30.2853		B2	IFNG	Undetermined		B2	IFNG	Undetermined
B3	IFNL1	Undetermined		B3	IFNL1	13.7815		B3	IFNL1	37.2346		B12	TRAFD1	28.7823		B3	IFNL1	34.2149		B3	IFNL1	Undetermined
B4	IFNL2	Undetermined		B4	IFNL2	19.7085		B4	IFNL2	Undetermined		C1	PSME2	25.7884		B4	IFNL2	Undetermined		B4	IFNL2	Undetermined
B5	IFNB1	36.9091		B5	IFNB1	Undetermined		B5	IFNB1	38.1969		C2	PSMA6	26.0322		B5	IFNB	32.5579		B5	IFNB	37.7803
B6	IFNL4	Undetermined		B6	IFNL4	Undetermined		B6	IFNL4	Undetermined		C3	PSMA3	26.3518		B6	IFNG	Undetermined		B6	IFNG	Undetermined
B7	IFNL1	Undetermined		B7	IFNL1	13.7476		B7	IFNL1	Undetermined		C4	ISG20	37.4895		B7	IFNL1	33.7355		B7	IFNL1	Undetermined
B8	IFNL2	Undetermined		B8	IFNL2	19.7725		B8	IFNL2	Undetermined		C5	PSME2	25.7078		B8	IFNL2	Undetermined		B8	IFNL2	Undetermined
B9	IFNB1	Undetermined		B9	IFNB1	Undetermined		B9	IFNB1	Undetermined		C6	PSMA6	25.6795		B9	IFNB	32.2383		B9	IFNB	Undetermined
B10	IFNL4	Undetermined		B10	IFNL4	Undetermined		B10	IFNL4	Undetermined		C7	PSMA3	26.3908		B10	IFNG	Undetermined		B10	IFNG	Undetermined
B11	IFNL1	Undetermined		B11	IFNL1	13.7186		B11	IFNL1	Undetermined		C8	ISG20	35.5709		B11	IFNL1	33.0833		B11	IFNL1	Undetermined
B12	IFNL2	Undetermined		B12	IFNL2	19.3609		B12	IFNL2	Undetermined		C9	PSME2	25.5831		B12	IFNL2	Undetermined		B12	IFNL2	Undetermined
C1	IFIT5	33.1806		C1	IFIT5	25.7826		C1	IFIT5	32.7218		C10	PSMA6	25.5845		C1	CXCL8	31.5311		C1	CXCL8	32.8943
C2	IFIT1	32.861		C2	IFIT1	31.1214		C2	IFIT1	33.3785		C11	PSMA3	25.9805		C2	IL15	36.2701		C2	IL15	Undetermined
C3	IFIT2	36.2098		C3	IFIT2	25.7116		C3	IFIT2	36.2861		C12	ISG20	36.145		C3	IL16	33.0191		C3	IL16	32.9078
C4	IFIT3	33.4269		C4	IFIT3	26.5085		C4	IFIT3	34.1149		D1	MX2	31.3867		C4	IL18	33.3479		C4	IL18	33.7094
C5	IFIT5	33.1798		C5	IFIT5	24.5931		C5	IFIT5	33.3623		D2	MX1	33.6579		C5	CXCL8	31.5502		C5	CXCL8	33.7474
C6	IFIT1	32.542		C6	IFIT1	29.8872		C6	IFIT1	33.6771		D3	IRF9	33.0529		C6	IL15	36.8355		C6	IL15	38.8069
C7	IFIT2	36.1502		C7	IFIT2	24.6526		C7	IFIT2	36.9783		D4	IRF1	29.3955		C7	IL16	32.9713		C7	IL16	33.1167
C8	IFIT3	33.6254		C8	IFIT3	25.9469		C8	IFIT3	34.4601		D5	MX2	30.8823		C8	IL18	33.4496		C8	IL18	34.4623
C9	IFIT5	33.3912		C9	IFIT5	24.3044		C9	IFIT5	34.4382		D6	MX1	33.4409		C9	CXCL8	31.5035		C9	CXCL8	33.1514
C10	IFIT1	32.9806		C10	IFIT1	29.8268		C10	IFIT1	35.795		D7	IRF9	32.5861		C10	IL15	35.7358		C10	IL15	38.5191
C11	IFIT2	37.4093		C11	IFIT2	24.4219		C11	IFIT2	37.4926		D8	IRF1	29.2028		C11	IL16	32.9871		C11	IL16	33.2737
C12	IFIT3	33.9874		C12	IFIT3	25.9278		C12	IFIT3	36.8089		D9	MX2	30.8115		C12	IL18	34.0358		C12	IL18	33.9527
D1	IRF9	34.0066		D1	IRF9	24.8933		D1	IRF9	33.542		D10	MX1	32.7358		D1	IFIT1	26.3727		D1	IFIT1	33.3424
D2	MX1	35.535		D2	MX1	24.2644		D2	MX1	34.6985		D11	IRF9	32.6532		D2	IFIT2	28.0493		D2	IFIT2	31.9501
D3	MX2	37.4051		D3	MX2	23.6562		D3	MX2	36.8632		D12	IRF1	30.2081		D3	IFIT3	27.9207		D3	IFIT3	34.0736
D4	IRF1	30.6787		D4	IRF1	27.9824		D4	IRF1	30.6458		E1	IFIT5	Undetermined		D4	IFIT5	31.8344		D4	IFIT5	36.7802
D5	IRF9	33.9211		D5	IRF9	24.4769		D5	IRF9	33.9936		E2	IFIT3	33.6027		D5	IFIT1	26.2899		D5	IFIT1	34.1331
D6	MX1	35.0129		D6	MX1	23.894		D6	MX1	35.3495		E3	IFIT2	32.7232		D6	IFIT2	27.5989		D6	IFIT2	33.9353
D7	MX2	36.3259		D7	MX2	23.4663		D7	MX2	Undetermined		E4	IFIT1	33.7142		D7	IFIT3	27.9782		D7	IFIT3	34.6292
D8	IRF1	30.6991		D8	IRF1	26.7919		D8	IRF1	30.9624		E5	IFIT5	35.2343		D8	IFIT5	31.1653		D8	IFIT5	37.3706
D9	IRF9	34.163		D9	IRF9	24.5107		D9	IRF9	35.1089		E6	IFIT3	34.5656		D9	IFIT1	26.2814		D9	IFIT1	33.8481
D10	MX1	35.8859		D10	MX1	23.6368		D10	MX1	37.8727		E7	IFIT2	32.6472		D10	IFIT2	27.5583		D10	IFIT2	33.2598
D11	MX2	Undetermined		D11	MX2	23.2773		D11	MX2	Undetermined		E8	IFIT1	34.1605		D11	IFIT3	27.69		D11	IFIT3	35.0492
D12	IRF1	31.3926		D12	IRF1	26.8988		D12	IRF1	31.5509		E9	IFIT5	35.5885		D12	IFIT5	31.482		D12	IFIT5	36.4779
E1	ISG20	32.5462		E1	ISG20	26.1662		E1	ISG20	31.5784		E10	IFIT3	33.5363		E1	IRF1	29.5878		E1	IRF1	30.9147
E2	PSMA6	25.7023		E2	PSMA6	27.939		E2	PSMA6	25.326		E11	IFIT2	32.0309		E2	IRF9	30.9038		E2	IRF9	33.7361
E3	PSME2	26.6039		E3	PSME2	24.421		E3	PSME2	26.5857		E12	IFIT1	34.2388		E3	MX1	26.0443		E3	MX1	32.8796
E4	PSMA3	26.8741		E4	PSMA3	28.0741		E4	PSMA3	26.508		F1	IL18	32.7752		E4	MX2	26.3032		E4	MX2	31.96
E5	ISG20	32.6464		E5	ISG20	25.1383		E5	ISG20	32.0896		F2	IL16	31.906		E5	IRF1	29.9768		E5	IRF1	31.1922
E6	PSMA6	25.5338		E6	PSMA6	26.5109		E6	PSMA6	25.7895		F3	IL15	36.7274		E6	IRF9	30.9836		E6	IRF9	34.1935
E7	PSME2	26.3983		E7	PSME2	22.8593		E7	PSME2	26.8233		F4	CXCL8	31.809		E7	MX1	25.761		E7	MX1	33.849
E8	PSMA3	26.887		E8	PSMA3	27.3993		E8	PSMA3	27.0045		F5	IL18	32.2952		E8	MX2	26.1022		E8	MX2	32.347
E9	ISG20	33.0533		E9	ISG20	25.0088		E9	ISG20	32.2333		F6	IL16	32.0452		E9	IRF1	29.747		E9	IRF1	31.3506
E10	PSMA6	26.1583		E10	PSMA6	26.3591		E10	PSMA6	27.0191		F7	IL15	35.9591		E10	IRF9	30.7534		E10	IRF9	33.963
E11	PSME2	27.0027		E11	PSME2	22.7218		E11	PSME2	28.0864		F8	CXCL8	31.725		E11	MX1	25.8751		E11	MX1	32.9694
E12	PSMA3	27.2		E12	PSMA3	27.5051		E12	PSMA3	27.9075		F9	IL18	32.4495		E12	MX2	26.325		E12	MX2	32.5104
F1	TRAFD1	28.7898		F1	TRAFD1	25.3726		F1	TRAFD1	28.7299		F10	IL16	31.5008		F1	ISG20	30.6406		F1	ISG20	36.2233
F2	IFIH1	32.5186		F2	IFIH1	28.1093		F2	IFIH1	33.0284		F11	IL15	Undetermined		F2	PSMA3	26.7216		F2	PSMA3	27.3594
F3	BST2	Undetermined		F3	BST2	23.1263		F3	BST2	39.1679		F12	CXCL8	32.459		F3	PSMA6	26.2159		F3	PSMA6	26.8401
F4	DDX58	32.0512		F4	DDX58	29.5134		F4	DDX58	31.7031		G1	IFNL2	Undetermined		F4	PSME2	25.5		F4	PSME2	26.913
F5	TRAFD1	28.8004		F5	TRAFD1	24.2414		F5	TRAFD1	29.4597		G2	IFNL1	Undetermined		F5	ISG20	29.9909		F5	ISG20	36.5728
F6	IFIH1	32.5583		F6	IFIH1	27.0909		F6	IFIH1	33.8296		G3	IFNG	Undetermined		F6	PSMA3	26.7462		F6	PSMA3	27.8373
F7	BST2	7.72735		F7	BST2	25.0464		F7	BST2	Undetermined		G4	IFNB	Undetermined		F7	PSMA6	26.056		F7	PSMA6	27.682
F8	DDX58	32.0239		F8	DDX58	29.324		F8	DDX58	32.2713		G5	IFNL2	Undetermined		F8	PSME2	25.468		F8	PSME2	27.1378
F9	TRAFD1	29.3615		F9	TRAFD1	23.689		F9	TRAFD1	30.3919		G6	IFNL1	Undetermined		F9	ISG20	29.7536		F9	ISG20	36.5115
F10	IFIH1	33.2522		F10	IFIH1	26.7852		F10	IFIH1	35.2281		G7	IFNG	Undetermined		F10	PSMA3	26.7891		F10	PSMA3	28.1087
F11	BST2	38.5182		F11	BST2	21.4786		F11	BST2	Undetermined		G8	IFNB	36.7625		F11	PSMA6	26.4929		F11	PSMA6	27.46
F12	DDX58	32.3974		F12	DDX58	28.6633		F12	DDX58	33.4165		G9	IFNL2	Undetermined		F12	PSME2	25.7207		F12	PSME2	27.1815
G1	GAPDH	22.0422		G1	GAPDH	28.3715		G1	GAPDH	21.9092		G10	IFNL1	Undetermined		G1	TRAFD1	29.6281		G1	TRAFD1	30.0873
G2	18S	13.4615		G2	18S	26.5857		G2	18S	12.9748		G11	IFNG	Undetermined		G2	IFIH1	27.2312		G2	IFIH1	31.2689
G5	GAPDH	21.8483		G5	GAPDH	26.9415		G5	GAPDH	22.4316		G12	IFNB	Undetermined		G3	BST2	27.5027		G3	BST2	29.9891
G6	18S	13.0158		G6	18S	25.1557		G6	18S	13.0099		H1	IFNA2	Undetermined		G4	DDX58	28.1974		G4	DDX58	32.7791
G9	GAPDH	22.6072		G9	GAPDH	26.433		G9	GAPDH	23.6227		H2	IFNA1	Undetermined		G5	TRAFD1	30.0244		G5	TRAFD1	30.408
G10	18S	13.8303		G10	18S	24.9721		G10	18S	13.3314		H3	GAPDH	24.9324		G6	IFIH1	26.9797		G6	IFIH1	31.6052
												H4	18s	18.5934		G7	BST2	27.314		G7	BST2	30.2305
												H5	IFNA2	Undetermined		G8	DDX58	27.872		G8	DDX58	33.3113
												H6	IFNA1	Undetermined		G9	TRAFD1	29.7081		G9	TRAFD1	30.8346
												H7	GAPDH	24.6819		G10	IFIH1	27.344		G10	IFIH1	31.6552
												H8	18s	17.1405		G11	BST2	27.5095		G11	BST2	30.3002
												H9	IFNA2	Undetermined		G12	DDX58	27.9899		G12	DDX58	33.5288
												H10	IFNA1	Undetermined		H1	TNFA	33.586		H1	TNFA	35.1732
												H11	GAPDH	23.9347		H5	TNFA	32.9923		H5	TNFA	34.8726
												H12	18s	16.2879		H9	TNFA	33.7303		H9	TNFA	36.0031

## Sheet: Fig_2
	Fig 2C (1)								Fig 2C (2)
	C57BL/6J								BALB/c
		Naive	U-mRNA, 5 μg BL/6	m1Ψ-mRNA, 5 μg BL/6	Gn/Gc BL/6	KLH				Naive BALB/c	U-mRNA, 5 μg BALB/c	m1Ψ-mRNA, 5 μg BALB/c
Experiment 1	LP Exp 2	0.1019	0.9496	1.7329		3.1713		Experiment 1	LP Exp 2	0.3388	2.0003	5.0307
	LP Exp 2	0.06	0.2871	1.6541		5.0213			LP Exp 2	0.055	1.5387	9.1151
	LP Exp 2	0.2451	1.3343	1.1241		3.79			LP Exp 2	0.1498	1.4599	10.2023
	LP Exp 2	0.1152	0.8138	0.7133					LP Exp 2	1.016	1.5345	7.9273
	LP Exp 2	0	0.6426	1.1282					LP Exp 2	0.1706	1.7954	7.2766
								Experiment 2	LP Exp 1	0.3817	2.2263	2.0295
Experiment 2	LP Exp 1	0.4756	0.3391	1.5529		5.9559			LP Exp 1	0.6212	4.2634	6.2646
	LP Exp 1	0.0498	0.4801	0.5655		1.1575			LP Exp 1	0.3449	4.5644	2.7952
	LP Exp 1	0.0983	0.1555	2.1753		0.7179			LP Exp 1	0.0266	2.7329	2.8441
	LP Exp 1	0.618	0.4953	2.4617					LP Exp 1		1.7426	4.1931
	LP Exp 1	0.0546	2.9648	2.2878
Experiment 3	BA Exp 1		2.31	0.88	1.89
	BA Exp 1		1.99	0.62	1.55
	BA Exp 1		0.78	0.39	1.17
	BA Exp 1		0.4	0.3	1.04
Experiment 4	BA Exp 2		0.47	2.45	2.19
	BA Exp 2		0.2	0.87	2.11
	BA Exp 2		0.2	0.84	2
	BA Exp 2		0.046	0.84	1.84
	BA Exp 2		0.84	0.37	0.53
	Fig 2D (1)								Fig 2D (2)
	C57BL/6J								BALB/c
		Naive BL6	U-mRNA BL/6	m1Ψ-mRNA BL/6	Gn/Gc	KLH				Naive	U-mRNA	m1Ψ-mRNA
Experiment 1	LP Exp 2	133	5010	66700		49200		Experiment 1	LP Exp 2	1050	6000	56600
	LP Exp 2	280	1460	30600		127000			LP Exp 2	229	6090	187000
	LP Exp 2	0	2420	31000		70500			LP Exp 2	1140	6990	62300
	LP Exp 2	107	5870	16800					LP Exp 2	3630	2940	72800
	LP Exp 2	0	21900	29500					LP Exp 2	937	15200	188000
Experiment 2	LP Exp 1	4447.79	6486.05	20393.3		126207		Experiment 2	LP Exp 1	5.86551	7381.44	17454.6
	LP Exp 1	594.868	15783.6	9568.66		14429.9			LP Exp 1	1129.14	53587.9	139150
	LP Exp 1	905.049	5571.9	66360.5		8401.52			LP Exp 1	497.662	47836.5	62697.4
	LP Exp 1	5023.35	14552	56607.3					LP Exp 1	36.7029	33818.8	21347.8
	LP Exp 1	228.269	123274	36313					LP Exp 1	0	24354.1	78979.1
Experiment 3	BA Exp 1		18900	20440	9500
	BA Exp 1		48300	4510	11070
	BA Exp 1		61560	12450	29110
	BA Exp 1		8120	13800	26070
Experiment 4	BA Exp 2		7505	12600	58830
	BA Exp 2		7224	29750	58800
	BA Exp 2		21120	14520	4620
	BA Exp 2			9440	23660
	BA Exp 2		2030	55860	138060
	Fig F			Fig G			Fig H			Fig I
	Modified	Non-Modified		Modified	Non-Modified		Modified	Non-Modified		Modified	Non-Modified
	48	26		26989.6	22613		55	26		22313.2	9938.27
	61	17		40522.3	12434.7		16	42		14863.2	7813.18
	65	34		35576.1	31452		47	21		22171.2	18886.6
	30	11		27641.2	28409.5		51			11282.7
	36	25		13472.2	15253.6		6			20962.5
		61			18222.3		30			7181.23

## Sheet: Fig_3
	Fig 3C							Fig 3E							Fig 3F
		Leiden	U-mRNA	m1Ψ-mRNA	GPC	Empty LNP				Mean expression in group							Mean expression in group
		0	36.313	37.5039	3.65888	0.538302			Mouse	AICDA	BCL6	IGHD	CCR7			Sample	U-mRNA	m1Ψ-mRNA	GPC	Empty LNP
		1	14.6733	15.7333	15.9575	0.0828157			g1	1.21581	0.911456	0.197835	0.0255828			CD27	0.000882307	0.000744605	0.00078641	0.0638858
		2	13.6907	15.4648	12.9783	0.0414079			g2	1.25256	0.862203	0.109389	0.0185226			TNFRSF13B	0.738745	0.71185	0.668068	0.851488
		3	13.1994	14.4159	11.2746	0.124224			g3	1.36675	0.93956	0.0773196	0.00840112			AICDA	1.33995	1.39344	1.31336	0.00857973
		4	0.56464	1.05513	43.171	0.289855			g4	1.36697	0.934427	0.102124	0.0122038			CD79B	3.01451	3.0332	3.04633	2.8065
		5	6.66569	6.6804	6.78708	0.0828157			n1	0.0166252	0.343972	1.17714	0.732644			IGHM	1.18113	1.23388	1.09476	1.59643
		6	0.425313	0.374602	0.530677	87.6605			n2	0.00422351	0.366088	1.26959	0.665725			CD38	0.11365	0.0971618	0.0489987	0.458385
		7	4.39979	4.93226	2.62545	0.0828157			n3	0	0	0.818388	2.12076			CD69	0.30424	0.217343	0.185159	0.654034
		8	2.51522	2.6347	2.64407	0			n4	0.00471701	0.364689	1.27041	0.689084			CD80	0.0166981	0.0222536	0.0136181	0.00689934
		9	6.76835	0.430792	0.0279304	0.124224			p1	1.40677	1.00611	0.143993	0.0176763			CD86	0.873633	0.892356	0.879972	0.294187
		10	0.740632	0.711744	0.335164	2.40166			p2	1.39758	0.940411	0.128469	0.0216289			CD69	0.30424	0.217343	0.185159	0.654034
		11	0.0439979	0.0624337	0.00931012	8.57143			p3	1.42737	0.91907	0.0980029	0.0171478			CD40	0.794435	0.800715	0.828383	0.771311
									p4	1.34811	0.899062	0.101334	0.018479			SELL	0.0119947	0.00777612	0.00975152	0.991021
	Fig 3D								u1	1.31019	0.958737	0.128887	0.0264644			CD69	0.30424	0.217343	0.185159	0.654034
		Leiden Cluster	log2-fold change						u2	1.38719	0.899389	0.0866992	0.0197546			CD83	1.42452	1.42031	1.8252	1.50801
		0	-0.08156						u3	1.29267	0.824532	0.161841	0.0260867			TXNIP	0.547929	0.544611	0.566667	0.966516
		1	-0.08156						u4	1.37112	0.897419	0.149031	0.0228104			XBP1	0.461801	0.501441	0.499287	0.248201
		2	-0.08156													PRDM1	0.0103103	0.0117813	0.0167612	0.0048722
		3	-0.08156							Fraction of cells in group						TLR7	0.018413	0.00533916	0.010365	0.0574356
		4	-0.08156						Mouse	AICDA	BCL6	IGHD	CCR7
		5	-0.08156						g1	0.777019	0.634161	0.168944	0.0223602				Fraction of cells in group
		6	-0.08156						g2	0.789655	0.633448	0.0927586	0.0158621			Sample	U-mRNA	m1Ψ-mRNA	GPC	Empty LNP
		7	-0.08156						g3	0.84875	0.684193	0.0746511	0.00778968			CD27	0.00132052	0.000936797	0.000837911	0.0546584
		8	-0.08156						g4	0.829206	0.666349	0.0914286	0.0104762			TNFRSF13B	0.676913	0.650949	0.562517	0.530021
		9	3.92225						n1	0.0111524	0.229244	0.651797	0.433705			AICDA	0.868535	0.876593	0.816311	0.00621118
		10	-0.08156						n2	0.0018797	0.236842	0.68609	0.404135			CD79B	0.998459	0.998688	0.998697	0.97971
		11	-0.08156						n3	0	0	0.5	1			IGHM	0.571932	0.584437	0.515501	0.812008
									n4	0.00466418	0.250933	0.734142	0.427239			CD38	0.130291	0.113352	0.0454334	0.310973
									p1	0.888402	0.768299	0.152577	0.018299			CD69	0.326168	0.241944	0.178009	0.396273
									p2	0.884488	0.741305	0.148515	0.0238639			CD69	0.326168	0.241944	0.178009	0.396273
									p3	0.895218	0.72093	0.109747	0.0172459			CD69	0.326168	0.241944	0.178009	0.396273
									p4	0.842648	0.671324	0.101924	0.0192396			CD80	0.0234025	0.0301649	0.0157341	0.0057971
									u1	0.83944	0.691643	0.12886	0.02676			CD86	0.734209	0.740632	0.667163	0.203727
									u2	0.893776	0.709267	0.0959889	0.0215768			CD40	0.680434	0.676618	0.62955	0.484472
									u3	0.845163	0.64863	0.163036	0.0271726			SELL	0.010931	0.00612041	0.00716879	0.571014
									u4	0.892405	0.722725	0.175105	0.026522			CD83	0.851882	0.833375	0.858021	0.732919
																TXNIP	0.536131	0.527542	0.480775	0.566874
																XBP1	0.477514	0.501999	0.44102	0.180952
																PRDM1	0.0112978	0.0125531	0.0148031	0.00372671
																TLR7	0.0229624	0.00755683	0.0112652	0.0447205

## Sheet: Fig_4
	Fig 4A(1)							Fig 4B						Fig 4F(1)
		Empty LNP	U-mRNA	m1Ψ-mRNA	GnGc_antigen				Empty LNP	U-mRNA	m1Ψ-mRNA	GnGc_antigen			Gene	Uridine				Pseudo				Antigen				Empty LNP
		0.768687	0.442113	0.502231	0.663627				13.0625	11.0506	11.4454	12.544			IGHV1-18	1.99526	1.50268	1.97656	1.86432	1.62792	1.60614	1.74226	2.37927	0.541346	2.36937	1.90648	1.56912	1.27524	0.770457	1.32837	1.56748
		0.804918	0.337115	0.466244	0.420991				9	12.3713	11.3864	12.1918			IGHV1-74	0.698341	2.74972	0.785634	0.629754	1.27402	0.822127	1.28491	1.14335	0.149066	0.478582	0.85517	0.337361	0.584485	0.31881	0.53135	0.770457
		0.770166	0.488973	0.409101	0.392608				12.3333	12.0999	11.7703	11.9626			IGHV9-2-1	0.32423	0.98516	0.629754	0.922808	1.25225	1.36658	0.647901	1.17602	0.062765	0.337361	0.251059	0.133375	0.53135	0.292242	0.664187	0.63762
		0.794094	0.531266	0.458189	0.427605				11.8461	12.0599	11.9019	12.5856			IGHV1-39	0.529991	0.511286	0.548697	0.554932	0.5989	0.914684	1.9437	0.696902	0.305978	0.32167	0.549192	0.384434	0.903294	0.42508	0.690755	0.956429
															IGHV5-17	0.436463	0.729517	0.766929	0.268113	0.593456	1.40469	1.1978	0.860238	0.557038	0.619802	0.423662	0.761023	0.557917	0.371945	0.504782	0.770457
	Fig 4A(2)							Fig 4C							IGHV3-2	0.342936	1.02881	0.561167	1.15351	1.07258	0.631567	1.09435	1.01269	0.203986	0.478582	0.776714	0.51781	1.27524	0.690755	1.00956	2.01913
		Empty LNP	U-mRNA	m1Ψ-mRNA	GnGc_antigen				Empty LNP	U-mRNA	m1Ψ-mRNA	GnGc_antigen			IGHV2-9	0.423993	0.885397	0.642225	0.667165	0.827571	0.805793	0.653346	0.77857	0.455045	0.776714	0.761023	0.345206	0.929862	0.292242	0.63762	0.929862
		0.218182	0.001447	0.001339	0.001609				0.016587	0.026279	0.023126	0.019269			IGHV14-3	0.286819	1.22833	1.13481	1.30939	0.691458	0.41923	0.582567	1.16513	0.486427	0.407971	0.933626	1.43575	0.823592	0.478215	0.63762	0.53135
		0.190164	0.000695	0.000437	0.002624				0.01556	0.024798	0.022965	0.02106			IGHV1-61	0.442699	0.455169	0.205761	0.243172	1.10524	0.860238	0.326673	0.533566	0	0.12553	0.19614	0.007846	0.10627	0.053135	0.026567	0.239107
		0.214365	0.000993	0.00091	0.000536				0.017507	0.021065	0.026346	0.021449			IGHV14-1	0.947749	0.399052	0.448934	0.442699	0.887461	0.47912	0.615234	0.544455	0.086302	0.337361	0.9807	0.384434	0.371945	0.265675	0.132837	0.398512
		0.194733	0.000513	0.000204	0				0.018138	0.021942	0.022737	0.019507
														Fig 4F(2)
	Fig 4A(3)														Gene	Uridine				Pseudo				Antigen				Empty LNP
		Empty LNP	U-mRNA	m1Ψ-mRNA	GnGc_antigen			Fig 4D							IGKV3-4	0.442699	1.31563	0.847986	4.83227	0.713236	0.811238	0.892906	2.2486	0.384434	0.65903	1.85941	0.698258	0.743889	0.31881	0.690755	1.00956
		0.00303	0.114689	0.253012	0.325107				Clone size	Empty LNP	U-mRNA	m1Ψ-mRNA	GPC		IGKV1-135	1.42162	0.598578	0.573638	0.399052	1.49181	1.31758	1.03446	0.647901	0.101993	0.729641	0.274596	0.729641	0.743889	0.398512	0.903294	1.0627
		0.001639	0.442232	0.24208	0.557143				>10	0.00664452	0.326661	0.261908	0.387715		IGKV14-111	0.947749	0.573638	0.82928	0.916573	0.647901	0.909239	1.95459	0.914684	0.219677	0.698258	1.38867	0.596265	0.717322	0.345377	0.664187	0.797024
		0.001105	0.234254	0.272127	0.591859				1	0.905188	0.259957	0.282009	0.233117		IGKV6-15	0.305524	0.810575	0.623519	0.467639	1.0508	1.02357	0.588011	1.33936	0.572729	0.611957	1.05916	0.9807	0.664187	0.371945	0.53135	1.0627
		0.005587	0.201179	0.296463	0.554533				2-5	0.0805009	0.287908	0.320031	0.26013		IGKV1-110	0.392817	0.698341	1.03504	0.399052	1.01813	0.89835	0.936462	1.08891	0.274596	0.345206	0.502118	0.415817	0.797024	0.292242	0.770457	0.876727
									6-10	0.00766675	0.125474	0.136053	0.119039		IGKV10-96	0.704577	1.90173	1.13481	0.561167	0.675124	0.707791	0.794904	1.18691	0.345206	1.16899	0.808097	0.917935	1.32837	0.797024	1.0627	1.64718
	Fig 4A(4)														IGKV6-17	0.49258	0.349171	0.710812	0.529991	0.517232	0.647901	0.811238	1.2958	0.305978	1.56912	0.51781	1.00424	0.664187	0.185972	0.850159	1.08927
		Empty LNP	U-mRNA	m1Ψ-mRNA	GnGc_antigen										IGKV3-2	0.224467	0.274348	0.679636	0.448934	1.20324	0.974574	0.53901	0.446453	0.407971	0.305978	0.368743	0.415817	0.63762	0.239107	0.398512	0.876727
		0.007071	0.094428	0.09884	0.005901										IGKV17-121	0.230702	0.511286	1.25951	0.523756	0.631567	1.19236	0.985463	0.332117	0.470736	0.180449	0.290287	0.721795	0.371945	0.21254	0.265675	0.185972
		0	0.065524	0.090234	0.007289										IGKV4-68	0.473875	0.187056	0.505051	0.230702	0.462787	0.337562	0.773126	1.53536	0.086302	1.42005	2.14969	0.941472	0.371945	0.265675	0.345377	0.42508
		0.007735	0.083449	0.077588	0.009106
		0.003192	0.085085	0.071764	0.006225
	Fig 4A(5)
		Empty LNP	U-mRNA	m1Ψ-mRNA	GnGc_antigen
		0.00202	0.334298	0.132307	0.000536
		0.001639	0.145867	0.186804	0.004373
		0.005525	0.182595	0.218885	0.001339
		0.000798	0.162481	0.157432	0.001624
	Fig 4A(6)
		Empty LNP	U-mRNA	m1Ψ-mRNA	GnGc_antigen
		0.00101	0.013025	0.012048	0.000536
		0.001639	0.006251	0.013546	0.000583
		0.001105	0.00914	0.020705	0.000803
		0	0.019477	0.015539	0.007848

## Sheet: Fig_5
	Fig 5B(1)								Fig C(1)							Fig 5D
		Control	Regular, 5 ug	Regular, 25 ug	Modified, 5 ug	Modified, 25 ug				Control	Regular, 5 ug	Regular, 25 ug	Modified, 5 ug	Modified, 25 ug			Control	Regular, 5 ug	Regular, 25 ug	Modified, 5 ug	Modified, 25 ug
		0	0	4800	200	0				0	78.8	0	0	36.2			0	0	45.9	0	56.6
		0	0	200	0	0				0	313.2	0	55.3	33.1			0	0	31.7	0	41.3
		0	400	100	100	0				0	232.2	28.3	0	0			0	0	48.3	0	0
		0	100	200	1200	0				0	37.2	0	0	0			0	0	0	33.6	0
		0	100	400	0	0				0	0	64.1	0	0			0	73.4	54.2	90.7	0
	Fig 5B(2)								Fig C(2)
		Control	Regular, 5 ug	Regular, 25 ug	Modified, 5 ug	Modified, 25 ug				Control	Regular, 5 ug	Regular, 25 ug	Modified, 5 ug	Modified, 25 ug
		100	1600	12800	2400	2400				0	67.7	263.3	100.9	66.5
		0	9600	12800	1600	200				0	161.9	195.4	77.1	165.4
		0	6400	6400	100	1600				0	1002	103.7	0	313.6
		0	1200	12800	3200	6400				0	100.8	96.7	69.9	160
		0	4800	12800	0	4800				0	86.4	48.9	0	116.9
	Fig 5B(3)								Fig C(3)
		Control	Regular, 5 ug	Regular, 25 ug	Modified, 5 ug	Modified, 25 ug				Control	Regular, 5 ug	Regular, 25 ug	Modified, 5 ug	Modified, 25 ug
			4800	51200	3200	6400				1462	214.7	4126	825.6	5591
		0	38400	25600	3200	25600				2857	574.3	2319	555.8	1139
			19200	12800	6400	51200				1619	69	3855	5642	1753
		0	3200	25600	38400	25600					1351	3676	1095	2663
		0	25600	51200	400	4800					1488	2795	5242	2971

## Sheet: Fig_6
	Fig 6A	Mortality of individual mice on indicated days (28 means euthanasia at the end of observation without clinical signs)
		Regular, 5	Regular, 25	Modified, 5	Modified, 25	Control																	Fig 6C
		28	28	10	28	9																		Day	Control					U-mRNA, 5 ug					U-mRNA, 25 ug					Pseudo-mRNA, 5 ug					Pseudo-mRNA, 25 ug
		28	28	11	28	9																		0	100	100	100	100	100	100	100	100	100	100	100	100	100	100	100	100	100	100	100	100	100	100	100
		28	28	28	28	9																		1	100.8	102.3	101.5	100.3	100.7	102.8	101	101	100	101.6	103.4	101.4	103.4	100.9	101.5	102.2	102.8	101	98.4	99.2	102.5	98.9	99.8
		28	28	28	28	9																		2	103.5	98.6	103.1	102.7	101.4	99.9	104.9	102.5	100.1	101	100.8	103	106.7	104.4	102.7	101.9	105.1	101.3	100.4	100.3	104.4	100.7	101.5
		28	28	28	28	9																		3	103.6	98.3	103.4	104.5	100.7	100.7	103.5	102.5	100.4	102.8	102.5	104.4	105.9	103.3	105.2	102.6	103.9	100.4	100.9	100.7	105.2	99.9	101.2
																								4	103.3	102.4	103.1	106.3	101.9	104.4	105.9	102.8	102.7	104.7	104.7	103	106.6	104.2	106.6	108	104.8	100.5	102.1	101.9	105	101.1	103.2
	Fig 6B																							5	105.2	101.4	104.2	106.2	101.2	103.2	106.3	103.7	102.3	106.6	106.2	105.7	103.9	106.2	107.3	107.6	110.1	102	103.6	103.5	104.8	99.1	104.3
		Day	Control					U-mRNA, 5 ug					Pseudo-mRNA, 5 ug					U-mRNA, 25ug						6	107.3	102.6	105.1	106.7	103.7	103.8	107.8	105	102.7	104.2	105.1	108	105.7	108.2	107.2	107.3	112	101.4	104.5	102	107.1	100.2	105.7
		0	1	1	1	1	1	1	1	1	1	1	1	1	1	1	1	1	1	1	1			7	106.6	101	105.8	108.5	102.1	104.2	108	106.1	102.9	104	106	108.6	108.1	108	106.6	110.5	109.9	101.6	102.2	102.8	106.5	100.1	105.5
		1	1	1	1	1	1	1	1	1	1	1	1	1	1	1	1	1	1	1	1			8	104	102.3	106.3	108	100.5	107.5	109.6	107.3	102.6	108.7	108.5	109.7	108.9	107.6	107.8	111.1	109.2	101.8	107.1	105.1	107.5	100.7	106.8
		2	1	1	1	1	1	1	1	1	1	1	1	1	1	1	1	1	1	1	1			9	100.4	97.1	102.8	102.2	97	108.7	109.9	107.7	105.1	109.3	109.2	109.8	111.5	110.6	110	114	112	102.1	108.1	104.6	108	100.9	107.9
		3	1	1	1	1	1	1	1	1	1	1	1	1	1	1	1	1	1	1	1			10	0	0	0	0	0	108.7	112.9	110.3	105.7	108.4	108.6	111.8	108.3	114.2	110.1	112.7	113.1	100.5	107	106.1	109.2	102	109
		4	1	1	1	1	1	1	1	1	1	1	1	1	1	1	1	1	1	1	1			11						107.6	114.3	111.3	105.4	109.2	111.5	114.4	112.1	112.8	112.2	114.6	112.1	97	107.6	106	110.2	103.4	109.5
		5	1	1	1	1	1	1	1	1	1	1	1	1	1	1	1	1	1	1	1			12						109.9	117.5	111.2	106.2	111.3	113.4	113.3	111.7	115.2	112.8	115.5	114.1	0	108.5	103.2	110.2	103.7	111.2
		6	1	1	1	1	1	1	1	1	1	1	1	1	1	1	1	1	1	1	1			13						108.8	113.4	109.7	106.8	112	113.2	113.9	111.2	118.5	114.7	117.4	114.8		110.4	0	104.7	104.4	110.7
		7	1	1	1	1	1	1	1	1	1	1	1	1	1	1	1	1	1	1	1			14						109.9	118.6	112.8	108.4	112.1	112.1	115.3	114.3	119.6	115.4	116	116.4		106.8		108.7	105.2	109.9
		8	1	1	1	1	1	1	1	1	1	1	1	1	1	1	1	1	1	1	1			15						111.3	117.4	114.6	109.4	113.8	110.8	118.2	111.5	119.3	117.3	116.8	113.5		106		106	107.2	110.6
		9	4		3	4	4	1	1	1	1	1	1	1	1	1	1	1	1	1	1			16						113.4	117.4	111.4	109.9	114.4	114.2	120.3	111.5	122.2	114.9	118.1	116		110.4		109.2	107.6	112.6
		10						1	1	1	1	1	1	1	1	1	1	1	1	1	1			17						115.1	116.9	112.8	111.7	117.1	115.1	117.4	112.7	124.4	116.8	119.6	118.9		112.9		109.9	105.8	112.7
		11						1	1	1	1	1	1	1	4	1	2	1	1	1	1			18						114	120	113.9	110.7	115.1	113.7	119	115.3	125.3	118.7	118.8	121.4		111.5		110.4	107	113.2
		12						1	1	1	1	1	1	1		1	4	1	1	1	1			19						114.1	121.6	115.6	110.3	115.6	114.2	120.8	116.5	123.6	117	117.6	118.8		112.1		111.6	108.4	111.7
		13						1	1	1	1	1	1	1		1		1	1	1	1			20						116.6	120	114.8	114.4	117.8	115.4	121.3	114.5	123.3	117	119.7	120		113.7		114.1	107.2	114.2
		14						1	1	1	1	1	1	1		1		1	1	1	1			21						114.9	118.3	114.6	112.9	118.3	114.9	120.3	115.3	125	116.3	121.7	122.9		113.4		112.2	107.3	114.9
		15						1	1	1	1	1	1	1		1		1	1	1	1			22						114.3	121.5	116.4	112.7	118	114.8	121.9	117.5	125	115.3	120.3	124.2		113.7		112.3	106.8	114
		16						1	1	1	1	1	1	1		1		1	1	1	1			23						112.8	120.1	117	111	116.8	114.3	123.6	115.4	124.2	116.5	119.3	120.7		113.1		113.6	106.1	113.1
		17						1	1	1	1	1	1	1		1		1	1	1	1			24						113.8	121.4	116	113.2	118	117.3	125.2	117.2	125.7	118.2	121.1	123.4		114		114.1	106.1	114.4
		18						1	1	1	1	1	1	1		1		1	1	1	1			25						115.5	120.5	116.1	113	118.8	117.2	125.2	116.7	126.6	118.4	121.9	124.2		116.6		113.9	105.9	114.3
		19						1	1	1	1	1	1	1		1		1	1	1	1			26						113.5	122.7	119	112	118.2	117.9	124.4	119.3	128.1	119.6	119.7	125.5		115.9		114.2	104.7	114.9
		20						1	1	1	1	1	1	1		1		1	1	1	1			27						113.1	124.3	120	112.7	118.2	118.5	126.4	120	126.2	121.2	118.8	122.3		114.7		115.8	106.1	114.6
		21						1	1	1	1	1	1	1		1		1	1	1	1			28						115.4	122	118	113	120.5	120.7	127.5	119.5	125.7	119.3	123.4	124.4		116.1		116.6	106.4	116.6
		22						1	1	1	1	1	1	1		1		1	1	1	1
		23						1	1	1	1	1	1	1		1		1	1	1	1		Fig 6D
		24						1	1	1	1	1	1	1		1		1	1	1	1			Control	Regular, 5 ug	Regular, 25 ug	Modified, 5 ug	Modified, 25 ug
		25						1	1	1	1	1	1	1		1		1	1	1	1			5000	0	0	0	0
		26						1	1	1	1	1	1	1		1		1	1	1	1			46000	0	0	0	0
		27						1	1	1	1	1	1	1		1		1	1	1	1			540000	0	0	58000	0
		28						1	1	1	1	1	1	1		1		1	1	1	1			90000	0	0	0	0
																								2400000	0	0	40000	0
																							Fig 6E
																								Control	Regular, 5 ug	Regular, 25 ug	Modified, 5 ug	Modified, 25 ug	Positive control
																									0.01	0.13	0.07	0.03	1.51
																								0.008	0.06	0.05	0.007	0.003	1.37
																									0.2	0.007	0.07	0.002	1.48
																								0.02	0.03	0.02	0.05	0.001	1.64
																								0.02	0.02	0.03	0.09	0.004	1.12

## Sheet: Fig_S1
Fig S1B (1)	C57BL/6J	Dark Zone								Fig S1B (3)	C57BL/6J	Light Zone
			1.5 Modified BL/6	5 Modified BL/6	Naive BL/6	KLH BL/6	1.5 Non-Modified BL/6	5 Non-Modified BL/6				1.5 Modified BL/6	5 Modified BL/6	Naive BL/6	KLH BL/6	1.5 Non-Modified BL/6	5 Non-Modified BL/6
Experiment 1	LP Exp 2		79.7434	57.5076		54.0117	63.7587	54.1985		LP Exp 2		19.5195	42.3413		45.7096	36.0783	42.4936
	LP Exp 2		81.8537	61.812		51.8351	72.2252	72.4528		LP Exp 2		17.4634	37.931		47.9264	27.5041	27.3585
	LP Exp 2		63.4763	65.6072		56.2503	69.2051	69.9136		LP Exp 2		36.1936	34.0328		43.4922	30.4606	29.8507
	LP Exp 2		75.2761	63.0422			77.4614	81.3169		LP Exp 2		24.5399	36.7865			21.9454	18.3539
	LP Exp 2		69.4496	59.1844			75.4127	58.785		LP Exp 2		30.2364	40.7262			24.3466	40.9346
Experiment 2	LP Exp 1		58.0879	69.5358	52.7375	57.1984	68.8394	59.2543		LP Exp 1		41.9524	30.4642	47.343	42.8206	31.0811	40.7457
	LP Exp 1		60.6818	60.9365	67.5	60.3031	66.8301	64.6836		LP Exp 1		39.3939	39.0635	32.5	39.726	33.2108	35.3164
	LP Exp 1		64.3312	59.0994	75.8123	68.4132	61.523	49.1843		LP Exp 1		35.6051	40.9078	23.8267	31.5868	38.2766	50.8157
	LP Exp 1		63.4807	62.7751	64.9068		65.3566	54.2307		LP Exp 1		36.5193	37.2594	35.0155		34.6434	45.8898
	LP Exp 1		69.2568	59.4828	59.7938		66.5893	50.6589		LP Exp 1		30.9122	40.5811	39.1753		33.1787	49.3957
Fig S1B (2)	BALB/c	Dark Zone								Fig S1B (4)	BALB/c	Light Zone
			5 Modified BALB/c	Naive BALB/c	5 Non-Modified BALB/c							5 Modified BALB/c	Naive BALB/c	5 Non-Modified BALB/c
Experiment 1	LP Exp 2		56.7259	67.673	53.0642					LP Exp 2		42.6942	32.327	46.5953
	LP Exp 2		50.6481	84.8	44.7874					LP Exp 2		48.9954	15.2	55.2126
	LP Exp 2		47.6592	56.8106	57.5561					LP Exp 2		51.9388	43.1894	42.1488
	LP Exp 2		48.6789	39.726	68.0244					LP Exp 2		50.8352	60.0357	32.0774
	LP Exp 2		45.0356	56.3953	39.5859					LP Exp 2		54.5786	42.4419	60.2776
Experiment 2	LP Exp 1		51.332	50	59.2722					LP Exp 1		48.7395	50	40.7911
	LP Exp 1		57.7846	67.0561	53.4213					LP Exp 1		42.1487	32.9439	46.5344
	LP Exp 1		60.8676	71.0714	46.1202					LP Exp 1		39.1096	28.9286	53.9101
	LP Exp 1		51.4393	81.25	51.8562					LP Exp 1		48.6035	18.75	48.1635
	LP Exp 1		56.9313		45.6739					LP Exp 1		43.1231		54.3767

## Sheet: Fig_S2
Fig S2B(1)	C57BL/6J					Fig S2B(2)	C57BL/6J
		Naive	m1Ψ-mRNA, 1.5 μg	U-mRNA, 1.5 μg				Naive BL6	m1Ψ-mRNA, 1.5 μg BL/6	U-mRNA, 1.5 μg BL/6
Experiment 1	LP Exp 2	0.1019	1.0258	0.7439		Experiment 1	LP Exp 2	133	25600	11000
	LP Exp 2	0.06	1.1316	0.417			LP Exp 2	280	4230	5350
	LP Exp 2	0.2451	0.374	0.6212			LP Exp 2	0	4670	7490
	LP Exp 2	0.1152	1.1883	0.2777			LP Exp 2	107	17800	2780
	LP Exp 2	0	1.3693	0.8203			LP Exp 2	0	26600	9130
Experiment 2	LP Exp 1	0.4756	1.162	0.288		Experiment 2	LP Exp 1	4447.79	14998.4	3781.28
	LP Exp 1	0.0498	0.2873	0.5426			LP Exp 1	594.868	5007.74	5119.36
	LP Exp 1	0.0983	0.5065	0.1841			LP Exp 1	905.049	5118.96	1501.32
	LP Exp 1	0.618	0.5345	0.1519			LP Exp 1	5023.35	4287.25	1827.98
	LP Exp 1	0.0546	0.5777	0.3367			LP Exp 1	228.269	8178.69	4083.66
S2C(1)	U-mRNA							S2C(2)	M1Ψ-mRNA
		Naïve C57BL/6	Naive BALB/c	U-mRNA, 5 μg BL/6	U-mRNA, 5 μg BALB/c				Naïve C57BL/6	Naive BALB/c	m1Ψ-mRNA, 5 μg BL/6	m1Ψ-mRNA, 5 μg BALB/c
Experiment 1	LP Exp 2	0.1019	0.3388	0.9496	2.0003		Experiment 1	LP Exp 2	0.1019	0.3388	1.7329	5.0307
	LP Exp 2	0.06	0.055	0.2871	1.5387			LP Exp 2	0.06	0.055	1.6541	9.1151
	LP Exp 2	0.2451	0.1498	1.3343	1.4599			LP Exp 2	0.2451	0.1498	1.1241	10.2023
	LP Exp 2	0.1152	1.016	0.8138	1.5345			LP Exp 2	0.1152	1.016	0.7133	7.9273
	LP Exp 2	0	0.1706	0.6426	1.7954			LP Exp 2	0	0.1706	1.1282	7.2766
Experiment 2	LP Exp 1	0.4756	0.3817	0.3391	2.2263		Experiment 2	LP Exp 1	0.4756	0.3817	1.5529	2.0295
	LP Exp 1	0.0498	0.6212	0.4801	4.2634			LP Exp 1	0.0498	0.6212	0.5655	6.2646
	LP Exp 1	0.0983	0.3449	0.1555	4.5644			LP Exp 1	0.0983	0.3449	2.1753	2.7952
	LP Exp 1	0.618	0.0266	0.4953	2.7329			LP Exp 1	0.618	0.0266	2.4617	2.8441
	LP Exp 1	0.0546		2.9648	1.7426			LP Exp 1	0.0546		2.2878	4.1931
Experiment 3	BA Exp 1			2.31			Experiment 3	BA Exp 1			0.88
	BA Exp 1			1.99				BA Exp 1			0.62
	BA Exp 1			0.78				BA Exp 1			0.39
	BA Exp 1			0.4				BA Exp 1			0.3
Experiment 4	BA Exp 2			0.47			Experiment 4	BA Exp 2			2.45
	BA Exp 2			0.2				BA Exp 2			0.87
	BA Exp 2			0.2				BA Exp 2			0.84
	BA Exp 2			0.046				BA Exp 2			0.84
	BA Exp 2			0.84				BA Exp 2			0.37
S2D(1)	U-mRNA							S2D(2)	M1Ψ-mRNA
		Naive BL6	Naive BALB/c	U-mRNA BL/6	U-mRNA BALB/c				Naive BL6	Naïve BALB/c	m1Ψ-mRNA BALB/c	m1Ψ-mRNA BL/6
Experiment 1	LP Exp 2	133	1050	5010	6000		Experiment 1	LP Exp 2	133	1050	56600	66700
	LP Exp 2	280	229	1460	6090			LP Exp 2	280	229	187000	30600
	LP Exp 2	0	1140	2420	6990			LP Exp 2	0	1140	62300	31000
	LP Exp 2	107	3630	5870	2940			LP Exp 2	107	3630	72800	16800
	LP Exp 2	0	937	21900	15200			LP Exp 2	0	937	188000	29500
Experiment 2	LP Exp 1	4447.79	5.86551	6486.05	7381.44		Experiment 2	LP Exp 1	4447.79	5.86551	17454.6	20393.3
	LP Exp 1	594.868	1129.14	15783.6	53587.9			LP Exp 1	594.868	1129.14	139150	9568.66
	LP Exp 1	905.049	497.662	5571.9	47836.5			LP Exp 1	905.049	497.662	62697.4	66360.5
	LP Exp 1	5023.35	36.7029	14552	33818.8			LP Exp 1	5023.35	36.7029	21347.8	56607.3
	LP Exp 1	228.269	0	123274	24354.1			LP Exp 1	228.269	0	78979.1	36313
Experiment 3	BA Exp 1			18900			Experiment 3	BA Exp 1				20440
	BA Exp 1			48300				BA Exp 1				4510
	BA Exp 1			61560				BA Exp 1				12450
	BA Exp 1			8120				BA Exp 1				13800
Experiment 4	BA Exp 2			7505			Experiment 4	BA Exp 2				12600
	BA Exp 2			7224				BA Exp 2				29750
	BA Exp 2			21120				BA Exp 2				14520
	BA Exp 2							BA Exp 2				9440
	BA Exp 2			2030				BA Exp 2				55860
S2F	BL6					BALBc
	U-mRNA, 5 μg	U-mRNA, 1.5 μg	m1Ψ-mRNA, 5 μg	m1Ψ-mRNA, 1.5 μg	KLH	U-mRNA, 5 μg BALBc	m1Ψ-mRNA, 5μg BALBc
	1.1518	0.9132	1.8849	1.3773	2.6614	0.233	0.5656
	1.2396	0.7006	1.9747	0.7141	0.5417	0.5762	0.8714
	0.9034	0.975	2.1849	0.7291	1.2318	0.6498	0.7046
	0.8513	0.4441	1.908	0.8764		0.3868	0.6172
	2.4277	0.589	1.6615	0.7845		0.4709	0.6595
	1.1026	0.8132	1.8301	3.1034	1.6688	0.2994	1.0144
	0.5241	0.7511	1.6146	1.1429	2.7105	0.4578	1.7501
	2.1001	1.1513	3.7134	0.9303	2.3427	0.3129	2.6584
	1.2078	1.186	1.2047	1.8263		0.3608	2.6888
	1.1469	1.4257	2.1897	1.7592		0.334	1.6079

## Sheet: Fig_S3
S3(1)	IgM	C57BL/6J mice
		1.5 µg dose
		Modified																				Non-Modified																				Naive
100		0.697	0.694	0.819	0.767	0.913	0.906	0.689	0.639	0.389	0.385	0.435	0.374	0.409	0.372	0.33	0.298	0.537	0.454	0.629	0.501	0.297	0.323	0.394	0.407	0.329	0.307	0.391	0.387	0.222	0.245	0.578	0.46	0.341	0.325	1.169	1.051	0.563	0.613	0.177	0.17	0	0.011	0.005	0.001
300		0.235	0.27	0.302	0.333	0.35	0.385	0.239	0.338	0.148	0.245	0.14	0.143	0.138	0.129	0.098	0.1	0.162	0.163	0.2	0.164	0.11	0.148	0.154	0.225	0.112	0.158	0.142	0.174	0.075	0.12	0.246	0.18	0.107	0.1	0.468	0.461	0.222	0.213	0.051	0.049	0	0.003	0	0.004
900		0.082	0.104	0.12	0.147	0.13	0.156	0.089	0.155	0.052	0.086	0.051	0.057	0.058	0.048	0.037	0.031	0.061	0.053	0.068	0.059	0.039	0.053	0.056	0.082	0.036	0.063	0.048	0.07	0.026	0.045	0.087	0.077	0.035	0.041	0.177	0.172	0.076	0.084	0.016	0.016	0.004	0	0	0
2700		0.023	0.031	0.038	0.053	0.049	0.049	0.029	0.041	0.014	0.02	0.014	0.015	0.021	0.012	0.012	0.01	0.019	0.018	0.017	0.015	0.002	0.011	0.017	0.024	0.008	0.01	0.015	0.018	0.004	0.011	0.029	0.022	0.013	0.008	0.061	0.051	0.028	0.024	0.003	0.002	0.003	0	0	0
8100		0.001	0.004	0.01	0.011	0.008	0.014	0.006	0.01	0	0.005	0	0.002	0.001	0.002	0	0	0	0.003	0	0.002	0	0	0	0.005	0	0.003	0	0.006	0	0	0.003	0.006	0	0	0.019	0.018	0.004	0.006	0	0	0	0.001	0	0
S3(2)	IgM	C57BL/6J mice
		5 µg dose
		Modified																				Non-Modified																				Naive
100		0.563	0.517	0.617	0.588	0.657	0.586	0.425	0.416	0.576	0.573	0.607	0.748	0.712	0.967	0.316	0.347	0.349	0.434	0.38	0.506	0.235	0.225	0.414	0.418	1.454	1.449	0.411	0.44	0.22	0.25	0.169	0.247	0.724	0.82	0.625	0.621	0.269	0.277	0.175	0.214	0.003	0.007	0.012	0.007
300		0.197	0.196	0.223	0.211	0.269	0.239	0.161	0.156	0.222	0.227	0.269	0.273	0.363	0.395	0.145	0.125	0.162	0.145	0.179	0.186	0.077	0.086	0.152	0.151	0.663	0.661	0.148	0.162	0.086	0.085	0.075	0.075	0.336	0.331	0.246	0.206	0.097	0.088	0.051	0.07	0.002	0.001	0	0.003
900		0.065	0.062	0.086	0.077	0.096	0.1	0.056	0.059	0.077	0.073	0.098	0.105	0.143	0.164	0.037	0.051	0.042	0.054	0.047	0.069	0.024	0.025	0.05	0.052	0.296	0.287	0.058	0.057	0.029	0.029	0.013	0.025	0.107	0.127	0.07	0.092	0.022	0.034	0.011	0.021	0	0	0	0
2700		0.018	0.02	0.026	0.027	0.035	0.037	0.015	0.019	0.021	0.02	0.026	0.035	0.036	0.061	0.007	0.018	0.008	0.015	0.009	0.017	0	0.008	0.015	0.017	0.113	0.11	0.019	0.022	0.006	0.008	0	0.002	0.03	0.043	0.019	0.032	0.002	0.01	0	0.005	0	0	0	0
8100		0.006	0	0.006	0.004	0.003	0.008	0	0.001	0	0.001	0.002	0.008	0.004	0.015	0	0.001	0	0	0	0	0	0	0	0	0.032	0.032	0	0.002	0	0	0	0	0.001	0.009	0	0.005	0	0	0	0	0	0	0	0
S3(3)	IgM	BALB/c mice
		5 µg dose
		Modified																				Non-Modified																				Naive
100		0.732	0.757	0.265	0.277	0.334	0.329	0.538	0.697	0.74	0.819	0.593	0.913	0.532	0.689	0.499	0.389					0.992	0.959	0.347	0.335	0.256	0.246	0.175	0.168	0.403	0.297	0.2	0.394	0.785	0.329	0.78	0.391	0.324	0.222			0	0	0	0
300		0.305	0.305	0.095	0.092	0.123	0.115	0.202	0.235	0.324	0.302	0.239	0.35	0.223	0.239	0.172	0.148					0.46	0.425	0.129	0.122	0.088	0.086	0.061	0.06	0.161	0.11	0.073	0.154	0.317	0.112	0.332	0.142	0.131	0.075			0	0	0	0
900		0.123	0.116	0.035	0.033	0.036	0.038	0.078	0.082	0.152	0.12	0.093	0.13	0.082	0.089	0.066	0.052					0.18	0.164	0.045	0.04	0.029	0.024	0.02	0.015	0.057	0.039	0.02	0.056	0.129	0.036	0.139	0.048	0.041	0.026			0	0	0	0.004
2700		0.044	0.045	0.007	0.007	0.012	0.01	0.023	0.023	0.047	0.038	0.037	0.049	0.028	0.029	0.023	0.014					0.065	0.06	0.009	0.008	0.002	0	0.003	0	0.018	0.002	0.006	0.017	0.052	0.008	0.051	0.015	0.012	0.004			0	0	0	0.003
8100		0.011	0.012	0	0	0	0	0.004	0.001	0.011	0.01	0.004	0.008	0.004	0.006	0	0					0.017	0.018	0	0	0	0	0	0	0.003	0	0	0	0.012	0	0.009	0	0.001	0			0	0	0	0
S3(4)	IgG	C57BL/6J mice
		1.5 µg dose
		Modified																				Non-Modified																				Naive
100		0.028	0.049	0.019	0.035	0.802	0.967	0.01	0.021	0.005	0.012	1.176	1.018	0.018	0.006	0.008	0.002	0.013	0.008	1.054	1.032	0.011	0.014	0.006	0.013	0.007	0.013	1.035	1.129	0.151	0.146	0.006	0.004	0.005	0.006	0.007	0	0.008	0.003	0.006	0.003	0.002	0.003	0.002	0.006
300		0.011	0.022	0.004	0.011	0.362	0.39	0	0.002	0	0	0.804	0.706	0.003	0	0	0	0.002	0	0.581	0.534	0.001	0.002	0	0	0	0.002	0.457	0.494	0.047	0.05	0.002	0	0	0	0	0	0	0	0	0	0	0	0	0
900		0.004	0.015	0.001	0.001	0.174	0.208	0	0	0	0	0.342	0.282	0	0	0	0	0	0	0.227	0.21	0	0.002	0	0	0	0	0.23	0.239	0.024	0.028	0.002	0	0	0	0	0	0	0	0	0	0	0	0	0
2700		0	0.003	0	0	0.066	0.077	0	0	0	0	0.132	0.1	0	0	0	0	0	0	0.095	0.08	0	0	0	0	0	0	0.088	0.09	0.009	0.01	0	0	0	0	0	0	0	0	0	0	0	0	0	0
8100		0	0.005	0	0	0.019	0.025	0	0	0	0	0.044	0.039	0	0	0	0	0	0	0.03	0.025	0	0	0	0	0	0	0.025	0.03	0	0.002	0	0	0	0	0	0	0	0	0	0	0	0	0	0
S3(5)	IgG	C57BL/6J mice
		5 µg dose
		Modified																				Non-Modified																				Naive
100		0.218	0.228	0.802	0.771	1.724	1.726	2.653	2.514	1.899	1.728	1.251	1.225	1.813	1.839	0.157	0.178	0.209	0.234	1.034	1.156	0.317	0.296	0.159	0.154	0.003	0.003	0.026	0.022	0.064	0.073	0.001	0.001	0.01	0.01	0.865	0.936	0.004	0.01	0.019	0.026	0.005	0.005	0.003	0.005
300		0.075	0.069	0.312	0.315	0.91	0.844	1.822	1.698	1	0.893	0.594	0.681	1.042	1.112	0.049	0.06	0.067	0.084	0.452	0.552	0.135	0.104	0.049	0.05	0	0	0.002	0.004	0.022	0.025	0	0	0.001	0.002	0.504	0.539	0	0	0.003	0.006	0	0	0	0
900		0.024	0.024	0.122	0.122	0.48	0.46	1.204	1.157	0.525	0.44	0.236	0.261	0.5	0.575	0.023	0.027	0.03	0.032	0.206	0.221	0.044	0.038	0.015	0.015	0	0	0.002	0	0.011	0.011	0	0	0	0	0.211	0.258	0	0	0.003	0	0	0	0	0.001
2700		0.005	0.014	0.045	0.045	0.207	0.199	0.639	0.609	0.206	0.206	0.074	0.095	0.199	0.229	0.007	0.012	0.009	0.012	0.078	0.086	0.01	0.008	0.001	0.002	0	0	0	0	0.004	0.003	0	0	0	0	0.087	0.095	0	0	0	0	0	0	0	0
8100		0.002	0.004	0.011	0.014	0.066	0.07	0.237	0.227	0.067	0.066	0.028	0.029	0.067	0.073	0	0	0.002	0	0.023	0.026	0.001	0.001	0	0	0	0	0	0	0	0	0	0	0	0	0.028	0.03	0	0	0	0	0	0	0	0
S3(6)	IgG	BALB/c mice
		5 µg dose
		Modified																				Non-Modified																				Naive
100		0.303	0.222	1.143	0.91	0.025	0.023	0.467	0.465	2.342	2.276	1.056	0.861	1.087	0.795	0.744	0.671					0.031	0.025	1.186	0.921	2.151	1.932	0.203	0.144	0.174	0.143	0.465	0.375	0.057	0.048	0.233	0.177	0.03	0.02	0.029	0.024	0	0.001	0.004	0.003
300		0.103	0.093	0.476	0.447	0.005	0.005	0.19	0.2	1.488	1.404	0.628	0.467	0.603	0.327	0.313	0.281					0.005	0.007	0.601	0.551	1.157	1.088	0.089	0.077	0.067	0.054	0.291	0.201	0.023	0.019	0.107	0.079	0.007	0.004	0.009	0.006	0	0	0	0
900		0.035	0.032	0.202	0.19	0.001	0.003	0.076	0.069	0.707	0.675	0.292	0.224	0.256	0.19	0.114	0.105					0.001	0.001	0.285	0.201	0.476	0.476	0.031	0.025	0.02	0.019	0.112	0.08	0.007	0.007	0.041	0.034	0.005	0	0.006	0.003	0	0	0	0
2700		0.013	0.011	0.073	0.067	0	0.001	0.028	0.024	0.283	0.269	0.117	0.094	0.108	0.097	0.041	0.038					0	0.001	0.105	0.09	0.164	0.172	0.005	0.004	0.008	0.006	0.031	0.028	0.001	0	0.013	0.011	0.001	0	0.003	0	0.003	0	0	0
8100		0.003	0.004	0.021	0.02	0	0	0.009	0.007	0.102	0.097	0.037	0.027	0.032	0.024	0.014	0.01					0	0	0.033	0.029	0.055	0.053	0	0.001	0.001	0	0.009	0.006	0	0	0.003	0	0	0	0	0	0	0	0	0

[truncated: 9 more sheets: Fig_S4, Fig_S5, Fig_S6, Fig_S7, Fig_S8, Fig_S9, Fig_S10, Table S1, Table S2]
